# Supplementary material for: Nutritional Programming of the Lifespan of Male Drosophila by Activating FOXO on Larval Low-Nutrient Diet
Source: Nutrients. 2023 Apr 11;15(8):1840. doi: 10.3390/nu15081840 (PMC10142539; doi:10.3390/nu15081840)
Supplement: Supplementary file 1 [file nutrients-15-01840-s001.zip]

Archive with 1 entries (1 files):
- nutrients-2241971-supplementary.pdf
